# Supplementary material for: SeqCode: a nomenclatural code for prokaryotes described from sequence data
Source: Nat Microbiol. 2022 Sep 19;7(10):1702–8. doi: 10.1038/s41564-022-01214-9 (PMC9519449; doi:10.1038/s41564-022-01214-9)
Supplement: Supplementary file 3 — Summary of breakout group discussions from SeqCode workshops. [file 41564_2022_1214_MOESM3_ESM.xlsx]

## Sheet: Sheet1
Discussion topic	Breakout group recommendation and rationale	Committee action and rationale
SeqCode should be restricted to uncultured organisms	Breakout group recommendation: Mostly no. Pros: If so, this may encourage deposition of strains into culture collections, because the ICNP requires this. Cons: If not, SeqCode would provide a mechanism to name fastidious organisms and those isolated from countries from which export of organisms is difficult or prohibited by law. However, if laws change to prohibit sharing sequence data between co…	Committee action: SeqCode is not restricted to uncultivated organisms. See General Consideration 5 and Rule 18a. Rationale: SeqCode encourages use of the ICNP and culture collections when possible; however, genomes are a common currency for all microorganisms. Restricting SeqCode to uncultivated organisms would limit the impact and efficacy of SeqCode to unite nomenclature.
SeqCode should allow replacement of type sequences with type strains	Breakout group recommendation: No consensus. Pros: If so, this would promote the importance of type strains for functional studies. Incentivizes and gives credit to authors who isolate and describe strains rather than genomes. Allows strains to be types under both SeqCode and ICNP. Cons: If not, this would enhance the stability of types but lead to conflict between types and names with ICNP.	Committee action: SeqCode does not allow replacement of sequences with strains as types. However, Recommendation 19 calls for the deposition of reference strains when they become available. Rationale: Doing so would undermine the stability of names formed under the SeqCode and the resulting taxonomies. Genomes are common currency for both cultivated and uncultivated microorganisms under the SeqCo…
SeqCode should specify that priority of higher taxa depends on the priority of the type genus	Breakout group recommendation: Mostly no. Pro: If so, this would be less confusing to the research community and simplify automation of name changes based on the simplicity of rules governing priority throughout the ranks. Con: If so, this would depart from the current system under the ICNP where the priority of a name depends on the date of validation and the type of the class is the order. This…	Committee action: SeqCode requires that priority of higher taxa formed after Jan. 1, 2022, depends on the priority of genus. See Rule 23d. Rationale: We feel that this decision is forward-thinking and corrects a logical lapse in the ICNP. This action will minimize confusion and simplify automated nomenclature changes through the ranks. We plan to propose a change to the ICNP so rules of priority …
SeqCode should include a proposal for an “Approved List” to incorporate the current Candidatus taxa	Breakout group recommendation: Yes. Pros: If so, this list would leverage a large body of literature with minimal work and disruption to the community. Cons: None noted.	Committee action: We agree and will work with the research community on an “Approved List” following initial implementation of the SeqCode. Rationale: The list will serve the community and maximize SeqCode utility.
SeqCode should include a “digital protologue” as part of the naming process	Breakout group recommendation: Yes. Pros: A machine-readable “digital protologue” to accompany all names would maximize utility of the SeqCode. The submission system should also include automated checks to support the community and minimize problems (e.g., synonymy). Cons: A “digital protologue” would take substantial work and funding to set up and maintain.	Committee action: Registration of names within the SeqCode Registry includes automated checks and curation.Data fields with machine-readable outputs act as a “digital protologue”. Rationale: A strong consensus emerged from the community that a “digital protologue”(the SeqCode Registry) and automated registration system would greatly support systematics.
Should SeqCode require ‘perfect Latin’?	Breakout group recommendation: Mostly yes. Pros: If so, names under the SeqCode could be merged with names under the ICNP. Naming is simplified by recent resources. Cons: Latin rules are somewhat difficult and promote inequity based on language and cultural groups.	Committee action: SeqCode requires Latin, although minor orthographic variants (i.e., mistakes) are tolerated. See Principle 3, Rules 8, 46, and 47. Furthermore, the SeqCode Registry has been set up so that most errors will be corrected during registration via Path 1 or in the future Path 3. In cases where they are not, minor corrections can be made any time at the SeqCode Registry. Rationale: Al…
SeqCode should be managed and revised using two international committees mirroring the ICSP and Judicial Commission	Breakout group recommendation: Mostly yes. Pros: These committees are necessary to emend SeqCode and resolve disputes. Cons: These committees can become bureaucratic and autocratic.	Committee action: SeqCode will be managed by two committees mirroring the ICSP committees. These committees will be codified in statutes with cooperation of the research community outside of the SeqCode. See General Consideration 6 and Rule 2. Rationale: These committees will be necessary to implement and improve SeqCode.
SeqCode should include the rank of subspecies	Breakout group recommendation: No consensus. Pros: Genomic matrices show multimodal relationships between species that could be considered subspecies. Naming these groups could simplify communication about these groups. Cons: There are no clear or universal genomic thresholds within species; therefore, the meaning is unclear, and implementation complicated.	Committee action: SeqCode includes subspecies. See Rule 7a, 7c and 13. Rationale: The subspecies rank is optional and may be useful for some researchers.
